# Supplementary material for: Development of a multi-fusion convolutional neural network (MF-CNN) for enhanced gastrointestinal disease diagnosis in endoscopy image analysis
Source: PeerJ Comput Sci. 2024 Apr 19;10:e1950. doi: 10.7717/peerj-cs.1950 (PMC11041948; doi:10.7717/peerj-cs.1950)
Supplement: Supplemental Information 1 [file peerj-cs-10-1950-s001.zip]

Archive with 1 entries (1 files):
- Code Final.ipynb
