# Supplementary material for: Development of a multi-fusion convolutional neural network (MF-CNN) for enhanced gastrointestinal disease diagnosis in endoscopy image analysis
Source: PeerJ Comput Sci. 2024 Apr 19;10:e1950. doi: 10.7717/peerj-cs.1950 (PMC11041948; doi:10.7717/peerj-cs.1950)
Supplement: Supplemental Information 1 [file peerj-cs-10-1950-s001.zip › Code Final.ipynb]

# %% [markdown]
# Loading Dependencies

# %% [code]
from google.colab import drive
drive.mount('/content/drive')

# %% [markdown]
#### Installing the library to measure the FLOPs of the model

# %% [code]
!pip install keras-flops

# %% [code]
pip install scikit-plot

# %% [code]
import os
import cv2
import time
import pickle
import logging
import itertools
import scikitplot
import numpy as np
import tensorflow as tf
import matplotlib.pyplot as plt
import matplotlib.patheffects as path_effects

from keras_flops import get_flops
from sklearn.utils import class_weight
from tensorflow.keras.models import Model
from tensorflow.keras.layers import Input
from tensorflow.keras import applications
from tensorflow.keras import Model, layers
from tensorflow.keras.optimizers import Adam
from tensorflow.keras.models import load_model
from keras.utils.layer_utils import count_params
from sklearn.metrics import accuracy_score, mean_squared_error, mean_squared_log_error, classification_report, confusion_matrix, roc_curve, auc

from tensorflow.keras.preprocessing.image import ImageDataGenerator
from tensorflow.keras.callbacks import ModelCheckpoint, ReduceLROnPlateau
from tensorflow.keras.layers import AveragePooling2D, AlphaDropout, Activation, Add, BatchNormalization, Concatenate, Layer, ReLU, Conv2D, MaxPooling2D, GlobalAveragePooling2D, Dense, Dropout

#Models to FUSE
from tensorflow.keras.applications.efficientnet import EfficientNetB0 as trainable_model_a
from tensorflow.keras.applications.mobilenet_v2 import MobileNetV2 as trainable_model_b
from tensorflow.keras.applications.resnet_v2 import ResNet50V2 as trainable_model_c
from tensorflow.keras.applications.densenet import DenseNet121 as trainable_model_d
from tensorflow.keras.applications.vgg16 import VGG16 as trainable_model_e
from tensorflow.keras.applications.xception import Xception as trainable_model_f


#PREVENT ERROR UNCESSARY MESSAGES
tf.get_logger().setLevel(logging.ERROR)
os.environ['TF_CPP_MIN_LOG_LEVEL'] = '3'

print("Packages successfully imported!")

# %% [markdown]
# Setting Constants

# %% [markdown]
#### NOTE: These can be tuned if needed.

# %% [code]
batch_size = 32
epochs = 100
optimizer = Adam(learning_rate=0.0001)
architecture = 'MFCNN_alpha_do'

# %% [markdown]
# Setting Model Identifiers

# %% [code]
DCNN_A = 'DCNN_A' #EfficientNetB0
DCNN_B = 'DCNN_B' #MobileNetV2
DCNN_C = 'DCNN_C' #ResNet50V2
DCNN_D = 'DCNN_D' #DenseNet121
DCNN_E = 'DCNN_E' #VGG16
DCNN_F = 'DCNN_f' #Xception

# %% [markdown]
# Custom Saving Function

# %% [code]
def save_h(file, history):
    with open(file + '/' + architecture + '/' + architecture + '.history', 'wb') as file_pi:
        pickle.dump(history, file_pi)
    print("history saved")

# %% [markdown]
# DATASET PREPARATION

# %% [markdown]
#### Loading Data

# %% [markdown]
### DATA GENERATORS

# %% [code]
import numpy as np
import pandas as pd
from pathlib import Path
import os.path
import matplotlib.pyplot as plt
from IPython.display import Image, display
import matplotlib.cm as cm
from sklearn.model_selection import train_test_split
import tensorflow as tf

image_dir = Path ('/content/drive/MyDrive/Colon Disease')
# Get filepaths and labels
filepaths = list(image_dir.glob(r'**/*.jpg'))
labels = list(map(lambda x: os.path.split(os.path.split(x)[0])[1], filepaths))

filepaths = pd.Series(filepaths, name='Filepath').astype(str)
labels = pd.Series(labels, name='Label')

# Concatenate filepaths and labels
image_df = pd.concat([filepaths, labels], axis=1)

# Drop GT images
image_df = image_df[image_df['Label'].apply(lambda x: x[-2:] != 'GT')]

# %% [code]
# # Shuffle the DataFrame and reset index
# image_df = image_df.sample(frac=1).reset_index(drop = True)

# # Show the result
# image_df.head(50)


# %% [code]
# # Display 20 picture of the dataset with their labels
# fig, axes = plt.subplots(nrows=3, ncols=5, figsize=(15, 7),
#                         subplot_kw={'xticks': [], 'yticks': []})

# for i, ax in enumerate(axes.flat):
#     ax.imshow(plt.imread(image_df.Filepath[i]))
#     ax.set_title(image_df.Label[i])
# plt.tight_layout()
# plt.show()

# %% [code]
train_data_dir = r"/content/drive/MyDrive/Colon Disease/train"
validation_data_dir = r"/content/drive/MyDrive/Colon Disease/val"
test_data_dir = r"/content/drive/MyDrive/Colon Disease/test"
img_rows, img_cols = 224, 224
input_shape = (img_rows,img_cols,3)
model_input = Input(shape=input_shape)
print("Got The Datas!")
print("The Input size is set to ", model_input)

# %% [markdown]
#### Data Augmentation

# %% [code]
# class_names = ['0_normal',
#                 '1_ulcerative_colitis',
#                 '2_polyps',
#                 '3_esophagitis']

# train_datagen = ImageDataGenerator(rescale = 1. / 255,
#                                    horizontal_flip=True,
#                                    vertical_flip=True,
#                                    rotation_range=45,
#                                    shear_range=0.1,
#                                    zoom_range=0.1,
#                                    height_shift_range=0.1,
#                                    width_shift_range=0.1,
#                                    fill_mode='constant',
#                                    brightness_range=[0.1, 1.0])

# #VALIDATION & TEST DATA do not need Augmentation!
# val_datagen = ImageDataGenerator(rescale = 1. / 255)
# test_datagen = ImageDataGenerator(rescale = 1. / 255)

# train_generator = train_datagen.flow_from_directory(
#         train_data_dir,
#         target_size=(img_rows,img_cols),
#         batch_size=batch_size,
#         class_mode='categorical',
#         seed=42,
#         classes=class_names)

# validation_generator = val_datagen.flow_from_directory(
#         validation_data_dir,
#         target_size=(img_rows,img_cols),
#         batch_size=batch_size,
#         class_mode='categorical',
#         seed=42,
#         shuffle=False,
#         classes=class_names)

# test_generator = test_datagen.flow_from_directory(
#         test_data_dir,
#         target_size=(img_rows,img_cols),
#         batch_size=batch_size,
#         class_mode='categorical',
#         seed=42,
#         shuffle=False,
#         classes=class_names)


# %% [code]
# pip uninstall keras-preprocessing

# %% [code]
# from keras_preprocessing.image import ImageDataGenerator

# train_images = train_generator.flow_from_dataframe(
#     dataframe=train_df,
#     x_col='Filepath',
#     y_col='Label',
#     target_size=(224, 224),
#     color_mode='rgb',
#     class_mode='categorical',
#     batch_size=32,
#     shuffle=True,
#     seed=42,
#     subset='training'
# )

# val_images = train_generator.flow_from_dataframe(
#     dataframe=train_df,
#     x_col='Filepath',
#     y_col='Label',
#     target_size=(224, 224),
#     color_mode='rgb',
#     class_mode='categorical',
#     batch_size=32,
#     shuffle=True,
#     seed=42,
#     subset='validation'
# )

# test_images = test_generator.flow_from_dataframe(
#     dataframe=test_df,
#     x_col='Filepath',
#     y_col='Label',
#     target_size=(224, 224),
#     color_mode='rgb',
#     class_mode='categorical',
#     batch_size=32,
#     shuffle=False
# )

# %% [code]
class_names = ['0_normal',
                '1_ulcerative_colitis',
                '2_polyps',
                '3_esophagitis']

train_datagen = ImageDataGenerator(rescale = 1. / 255,
                                   horizontal_flip=True,
                                   vertical_flip=True,
                                   rotation_range=45,
                                   shear_range=0.1,
                                   zoom_range=0.1,
                                   height_shift_range=0.1,
                                   width_shift_range=0.1,
                                   fill_mode='constant',
                                   brightness_range=[0.1, 1.0])

#VALIDATION & TEST DATA do not need Augmentation!
val_datagen = ImageDataGenerator(rescale = 1. / 255)
test_datagen = ImageDataGenerator(rescale = 1. / 255)

train_generator = train_datagen.flow_from_directory(
        train_data_dir,
        target_size=(img_rows,img_cols),
        batch_size=batch_size,
        class_mode='categorical',
        seed=42,
        classes=class_names)

validation_generator = val_datagen.flow_from_directory(
        validation_data_dir,
        target_size=(img_rows,img_cols),
        batch_size=batch_size,
        class_mode='categorical',
        seed=42,
        shuffle=False,
        classes=class_names)

test_generator = test_datagen.flow_from_directory(
        test_data_dir,
        target_size=(img_rows,img_cols),
        batch_size=batch_size,
        class_mode='categorical',
        seed=42,
        shuffle=False,
        classes=class_names)

#CHECKING THE NUMBER OF SAMPLES BEFORE PROCEEDING FURTHER!
nb_train_samples = len(train_generator.filenames)
nb_validation_samples = len(validation_generator.filenames)
nb_test_samples = len(test_generator.filenames)

print("Train samples:", nb_train_samples)
print("Validation samples:", nb_validation_samples)
print("Test samples:", nb_test_samples)

#check the class indices
train_generator.class_indices
validation_generator.class_indices
test_generator.class_indices

#true labels
Y_test=validation_generator.classes
test_labels = test_generator.classes

#Set number of classes automatically
num_classes= len(train_generator.class_indices)

print('Model set to train', num_classes, 'classes')

#Set prompt
if nb_train_samples and nb_validation_samples and nb_test_samples > 0:
    print("Generators are set!")
    print("Check if dataset is complete and has no problems before proceeding further.")

# %% [markdown]
# Preparing Models

# %% [code]
# Model A
#EfficientNetB0
builder_a = DCNN_A + '_builder'

#TRANSFER LEARNING
def builder_a(model_input):
    builder_a = trainable_model_a(weights='imagenet',
                                    include_top=False,
                                    input_tensor = model_input)

#PARTIAL LAYER FREEZING
    for layer in builder_a.layers:
        layer.trainable = False

    for layer in builder_a.layers:
        layer._name = layer.name + '_' + DCNN_A

    for BatchNormalization in builder_a.layers:
        BatchNormalization.trainable = False

#LAYER COMPRESSION
    x = builder_a.layers[-17].output

#AUXILIARY FUSING LAYER (AuxFL)
    x = Conv2D(192, 1, padding='valid', activation='selu', kernel_initializer='lecun_normal')(x)
    x = AveragePooling2D(1, 1)(x)
    x = AlphaDropout(0.2)(x)

    dcnn_a = Model(inputs=builder_a.input, outputs=x, name=DCNN_A)
    return dcnn_a

#INITIALIZE THE MODEL
dcnn_a = builder_a(model_input)

#PLOT THE MODEL STRUCTURE
print("PLEASE CHECK THE ENTIRE MODEL UP TO THE END")
dcnn_a.summary()
print("Model built successfully!")

# %% [code]
# Model B
#MobileNetV2
builder_b = DCNN_B + '_builder'

#TRANSFER LEARNING
def builder_b(model_input):
    builder_b = trainable_model_b(weights='imagenet',
                                    include_top=False,
                                    input_tensor = model_input)

#PARTIAL LAYER FREEZING
    for layer in builder_b.layers:
        layer.trainable = False

    for layer in builder_b.layers:
        layer._name = layer.name + '_' + DCNN_B

    for BatchNormalization in builder_b.layers:
        BatchNormalization.trainable = False

#LAYER COMPRESSION
    x = builder_b.layers[-39].output

#AUXILIARY FUSING LAYER (AuxFL)
    x = Conv2D(192, 8, padding='valid', activation='selu', kernel_initializer='lecun_normal')(x)
    x = AveragePooling2D(1, 1)(x)
    x = AlphaDropout(0.2)(x)

    dcnn_b = Model(inputs=builder_b.input, outputs=x, name=DCNN_B)
    return dcnn_b

#INITIALIZE THE MODEL
dcnn_b = builder_b(model_input)

#PLOT THE MODEL STRUCTURE
print("PLEASE CHECK THE ENTIRE MODEL UP TO THE END")
dcnn_b.summary()
print("Model built successfully!")

# %% [code]
# Model C
#ResNet50V2
builder_c = DCNN_C + '_builder'

#TRANSFER LEARNING
def builder_c(model_input):
    builder_c = trainable_model_c(weights='imagenet',
                                    include_top=False,
                                    input_tensor = model_input)

#PARTIAL LAYER FREEZING
    for layer in builder_c.layers:
        layer.trainable = False

    for layer in builder_c.layers:
        layer._name = layer.name + '_' + DCNN_C

    for BatchNormalization in builder_c.layers:
        BatchNormalization.trainable = False

#LAYER COMPRESSION
    x = builder_c.layers[-117].output

 #AUXILIARY FUSING LAYER (AuxFL)
    x = Conv2D(192, 6, padding='valid', activation='selu', kernel_initializer='lecun_normal')(x)
    x = AveragePooling2D(3, 3)(x)
    x = AlphaDropout(0.2)(x)

    dcnn_c = Model(inputs=builder_c.input, outputs=x, name=DCNN_C)
    return dcnn_c

#INITIALIZE THE MODEL
dcnn_c = builder_c(model_input)

#PLOT THE MODEL STRUCTURE
print("PLEASE CHECK THE ENTIRE MODEL UP TO THE END")
dcnn_c.summary()
print("Model built successfully!")

# %% [code]
# Model D
#DenseNet121
builder_d = DCNN_D + '_builder'

#TRANSFER LEARNING
def builder_d(model_input):
    builder_d = trainable_model_d(weights='imagenet',
                                    include_top=False,
                                    input_tensor = model_input)

#PARTIAL LAYER FREEZING
    for layer in builder_d.layers:
        layer.trainable = False

    for layer in builder_d.layers:
        layer._name = layer.name + '_' + DCNN_D

    for BatchNormalization in builder_d.layers:
        BatchNormalization.trainable = False

#LAYER COMPRESSION
    x = builder_d.layers[-17].output

 #AUXILIARY FUSING LAYER (AuxFL)
    x = Conv2D(192, 1, padding='valid', activation='selu', kernel_initializer='lecun_normal')(x)
    x = AveragePooling2D(1, 1)(x)
    x = AlphaDropout(0.2)(x)

    dcnn_d = Model(inputs=builder_d.input, outputs=x, name=DCNN_D)
    return dcnn_d

#INITIALIZE THE MODEL
dcnn_d = builder_d(model_input)

#PLOT THE MODEL STRUCTURE
print("PLEASE CHECK THE ENTIRE MODEL UP TO THE END")
dcnn_d.summary()
print("Model built successfully!")

# %% [code]
# Model E
#VGG16
builder_e = DCNN_E + '_builder'

#TRANSFER LEARNING
def builder_e(model_input):
    builder_e = trainable_model_e(weights='imagenet',
                                    include_top=False,
                                    input_tensor = model_input)

#PARTIAL LAYER FREEZING
    for layer in builder_e.layers:
        layer.trainable = False

    for layer in builder_e.layers:
        layer._name = layer.name + '_' + DCNN_E

    for BatchNormalization in builder_e.layers:
        BatchNormalization.trainable = False

#LAYER COMPRESSION
    x = builder_e.layers[-6].output

 #AUXILIARY FUSING LAYER (AuxFL)
    x = Conv2D(192, 6, padding='valid', activation='selu', kernel_initializer='lecun_normal')(x)
    x = AveragePooling2D(3, 3)(x)
    x = AlphaDropout(0.2)(x)

    dcnn_e = Model(inputs=builder_e.input, outputs=x, name=DCNN_E)
    return dcnn_e

#INITIALIZE THE MODEL
dcnn_e = builder_e(model_input)

#PLOT THE MODEL STRUCTURE
print("PLEASE CHECK THE ENTIRE MODEL UP TO THE END")
dcnn_e.summary()
print("Model built successfully!")

# %% [code]
# Model F
#Xception
builder_f = DCNN_F + '_builder'

#TRANSFER LEARNING
def builder_f(model_input):
    builder_f = trainable_model_f(weights='imagenet',
                                    include_top=False,
                                    input_tensor = model_input)

#PARTIAL LAYER FREEZING
    for layer in builder_f.layers:
        layer.trainable = False

    for layer in builder_f.layers:
        layer._name = layer.name + '_' + DCNN_F

    for BatchNormalization in builder_f.layers:
        BatchNormalization.trainable = False

#LAYER COMPRESSION
    x = builder_f.layers[-49].output

 #AUXILIARY FUSING LAYER (AuxFL)
    x = Conv2D(192, 8, padding='valid', activation='selu', kernel_initializer='lecun_normal')(x)
    x = AveragePooling2D(1, 1)(x)
    x = AlphaDropout(0.2)(x)

    dcnn_f = Model(inputs=builder_f.input, outputs=x, name=DCNN_F)
    return dcnn_f

#INITIALIZE THE MODEL
dcnn_f = builder_f(model_input)

#PLOT THE MODEL STRUCTURE
print("PLEASE CHECK THE ENTIRE MODEL UP TO THE END")
dcnn_f.summary()
print("Model built successfully!")

# %% [markdown]
# Preparing Fusion

# %% [markdown]
#### RE-INITIALIZE FOR FUSION

# %% [code]
dcnn_a = builder_a(model_input)
dcnn_b = builder_b(model_input)
dcnn_c = builder_c(model_input)
dcnn_d = builder_d(model_input)
dcnn_e = builder_e(model_input)
dcnn_f = builder_f(model_input)

print("Accomplished Pre-training and ready for fusion")

# %% [markdown]
#### FUSING THE MODELS INTO A SINGLE PIPELINE

# %% [markdown]
![dragon-ball-fighter-z-gogeta-ssj4.gif](attachment:dragon-ball-fighter-z-gogeta-ssj4.gif)

# %% [code]
models = [dcnn_a,
          dcnn_b,
          dcnn_c,
          dcnn_d,
          dcnn_e,
          dcnn_f]

print("Fusion success!")
print("Ready to connect with its ending layers!")

# %% [code]
#Build the Fusion Residual Block (FuRB)
def mfcnn_builder(models, model_input):
    outputs = [m.output for m in models]

#INITIAL FUSION LAYER
    y = Add(name='InitialFusionLayer')(outputs)

#FuRB LAYER
    y_bn1 = BatchNormalization()(y)
    y_selu1 = tf.keras.activations.selu(y_bn1)
    y_conv1 = Conv2D(192, 1, kernel_initializer='lecun_normal')(y_selu1)
    y_bn2 = BatchNormalization()(y_conv1)
    y_selu2 = tf.keras.activations.selu(y_bn2)
    y_conv2 = Conv2D(192, 1, kernel_initializer='lecun_normal')(y_selu2)
    y_bn3 = BatchNormalization()(y_conv2)
    y_selu3 = tf.keras.activations.selu(y_bn3)
    y_conv3 = Conv2D(192, 1, kernel_initializer='lecun_normal')(y_selu3)
    y_bn4 = BatchNormalization()(y_conv3)
    y_selu4 = tf.keras.activations.selu(y_bn4)
    y_conv4 = Conv2D(192, 1, kernel_initializer='lecun_normal')(y_selu4)
    y_bn5 = BatchNormalization()(y_conv4)
    y_selu5 = tf.keras.activations.selu(y_bn5)
    y_conv5 = Conv2D(192, 1, kernel_initializer='lecun_normal')(y_selu5)

    y_merge = Add(name='FuRB')([y, y_conv5])

#FINE-TUNING LAYER
    y = GlobalAveragePooling2D()(y_merge)
    y = AlphaDropout(0.5)(y)
    prediction = Dense(num_classes,activation='softmax', name='Softmax_Classifier' + architecture)(y)
    model = Model(model_input, prediction, name=architecture)
    return model

#Istantitate the model and report the summary
mfcnn = mfcnn_builder(models, model_input)
mfcnn._name = "MFCNN"
model_name = mfcnn._name

print()
print()
print("PLEASE CHECK THE MODEL UP TO THE END")
print()
print()
print()

mfcnn.summary()
print("The", model_name, "is now complete and ready for compilation and training!")

# %% [code]
#Check the layer, the final layer should be FuRB!
last_conv_layer_name = mfcnn.layers[-4].name

if last_conv_layer_name == 'FuRB':
    print("CORRECT LAYER SELECTED:", last_conv_layer_name)
else:
    print("INCORRECT LAYER SELECTED:", last_conv_layer_name)
    print("Please Reselect")

# %% [code]
#saving the json file
model_dir = 'model/'

if not os.path.exists(model_dir):
    os.mkdir(model_dir)
    print('Model directory', model_dir, 'successfully created')
else:
    print('Model directory already exist, no new directory made.')

print()

print('Model directory is available for saving the', model_name, 'model!')


# %% [markdown]
# Compiling Model

# %% [code]
#MODEL COMPILATION WITH HYPER-PARAMETERS, LOSS FUNCTIONS AND TRAINING!
mfcnn.compile(optimizer=optimizer, loss='categorical_crossentropy', metrics=['accuracy'])

reduce_lr = ReduceLROnPlateau(monitor='val_acc', factor=0.5, patience=2,
                              verbose=1, mode='max')

callbacks = [reduce_lr]


print('Successfully compiled the', model_name, 'model!')

# %% [markdown]
# Training Multi Fusion CNN MODEL (MF-CNN)

# %% [code]
#Set training time
start_time = time.time()

print("Training", model_name)

print("Training time is being measured")

history = mfcnn.fit(train_generator, steps_per_epoch=nb_train_samples // batch_size,
                                  epochs=epochs, validation_data=validation_generator,
                                  callbacks=callbacks,
                                  validation_steps=nb_validation_samples // batch_size, verbose=1)

print()
print("MODEL SERIALIZING WAIT FOR A MOMENT...")
elapsed_time = time.time() - start_time
train_time = time.strftime("%H:%M:%S", time.gmtime(elapsed_time))
print()
print()
print(train_time, 'train_time')
print()
print(elapsed_time, 'Seconds')
print()
print()
print("MODEL SERIALIZATION DONE!")

# %% [markdown]
# Saving The Trained MODEL!

# %% [code]
mfcnn.save('model/' + architecture + '/' + architecture + '.h5')

# #SAVE THE HISTORY FOR EVALUATION
save_h('model/', history.history)


print("The Model weights and history of the", model_name, "successfully trained and saved!")

# %% [markdown]
# Loading The Trained MODEL!

# %% [code]
model = load_model('model/' + architecture + '/' + architecture + '.h5')
print("The", model_name,  "is successfully loaded!")

# %% [markdown]
# Evaluation By Validation DataSet

# %% [code]
#evaluating validation accuracy
y_pred = model.predict(validation_generator,
                                 nb_validation_samples/batch_size, workers=1)

accuracy = accuracy_score(Y_test, y_pred.argmax(axis=-1))
print('The val accuracy of the ' + model._name + ' is: '  , accuracy)

#evaluate mean squared error
mse = mean_squared_error(Y_test, y_pred.argmax(axis=-1))
print('The val Mean Squared Error of the ' + model._name + ' is: ', mse)

#evaluate mean squared log error
msle = mean_squared_log_error(Y_test, y_pred.argmax(axis=-1))
print('The val Mean Squared Log Error of the ' + model._name +  ' is: ', msle)

# %% [code]
def tr_plot(tr_data, start_epoch):
    #Plot the training and validation data
    tacc=tr_data.history['accuracy']
    tloss=tr_data.history['loss']
    vacc=tr_data.history['val_accuracy']
    vloss=tr_data.history['val_loss']
    Epoch_count=len(tacc)+ start_epoch
    Epochs=[]
    for i in range (start_epoch ,Epoch_count):
        Epochs.append(i+1)
    index_loss=np.argmin(vloss)#  this is the epoch with the lowest validation loss
    val_lowest=vloss[index_loss]
    index_acc=np.argmax(vacc)
    acc_highest=vacc[index_acc]
    plt.style.use('fivethirtyeight')
    sc_label='best epoch= '+ str(index_loss+1 +start_epoch)
    vc_label='best epoch= '+ str(index_acc + 1+ start_epoch)
    fig,axes=plt.subplots(nrows=2, ncols=1, figsize=(15,17))
    axes[0].set_facecolor('white')
    axes[1].set_facecolor('white')
    axes[0].plot(Epochs,tloss, 'r', label='Training loss')
    axes[0].plot(Epochs,vloss,'g',label='Validation loss' )
    axes[0].scatter(index_loss+1 +start_epoch,val_lowest, s=150, c= 'blue', label=sc_label)
    axes[0].set_title('Training and Validation Loss')
    axes[0].set_xlabel('Epochs')
    axes[0].set_ylabel('Loss')
    axes[0].legend()
    axes[1].plot (Epochs,tacc,'r',label= 'Training Accuracy')
    axes[1].plot (Epochs,vacc,'g',label= 'Validation Accuracy')
    axes[1].scatter(index_acc+1 +start_epoch,acc_highest, s=150, c= 'blue', label=vc_label)
    axes[1].set_title('Training and Validation Accuracy')
    axes[1].set_xlabel('Epochs')
    axes[1].set_ylabel('Accuracy')
    axes[1].legend()
    plt.tight_layout
    plt.show()

tr_plot(history,0)

# %% [markdown]
#### Confusion Matrix (Normalized)

# %% [code]
fontsize=20

def confusion_matrix_test(cm, classes,
                          normalize=True, #if true all values in confusion matrix is between 0 and 1
                          title=model._name + ' Val',
                          cmap=plt.cm.binary):

    plt.imshow(cm, interpolation='nearest', cmap=cmap)
    plt.title(title, fontsize=25)
    plt.colorbar(orientation='vertical')
    tick_marks = np.arange(len(classes))
    plt.xticks(tick_marks, classes, rotation=0, fontfamily = 'Tahoma', fontsize=fontsize, horizontalalignment="center")
    plt.yticks(tick_marks, classes, rotation=0, fontfamily = 'Tahoma', fontsize=fontsize, verticalalignment="center")

    if normalize:
        cm = cm.astype('float') / cm.sum(axis=1)[:, np.newaxis]
        print("Normalized confusion matrix")
    else:
        print('Confusion matrix, without normalization')

    print(cm)
    thresh = cm.max() / 2.
    for i, j in itertools.product(range(cm.shape[0]), range(cm.shape[1])):
        text = plt.text(j, i, '{:.2f}%'.format(cm[i, j]*100),
                 fontfamily = 'Tahoma',
                 fontsize=20, weight='bold',
                 horizontalalignment="center", verticalalignment='center',
                 color="white" if cm[i, j] > thresh else "white")
        text.set_path_effects([path_effects.Stroke(linewidth=2, foreground='black'),
        path_effects.Normal()]),


    plt.tight_layout()
    plt.ylabel('True label', fontfamily = 'Tahoma', fontsize=22, horizontalalignment="center")
    plt.xlabel('Predicted label', fontfamily = 'Tahoma', fontsize=22)

#print classification report and plot confusion matrix
plt.style.use("default")
target_names = ['0', '1', '2', '3'] #0-Normal, 1-Ulcer, 2-Polyps, 3-Esophagitis
print(classification_report(Y_test,y_pred.argmax(axis=-1),
                            target_names=target_names, digits=4))

# Compute confusion matrix
cnf_matrix_test = confusion_matrix(Y_test,y_pred.argmax(axis=-1))
np.set_printoptions(precision=4)

# Plot non-normalized confusion matrix
plt.figure(figsize=(10, 8))
confusion_matrix_test(cnf_matrix_test, classes=target_names,cmap=plt.cm.Oranges)
plt.tight_layout()
plt.show()

# %% [code]
#Re-updated plotting format for CURVES
plt.rcParams.update({'figure.figsize': [6,6]})
plt.rcParams.update({'figure.dpi': 300})
plt.rcParams.update({'font.size': 12})
plt.rcParams.update({'legend.borderpad': 0.2})
plt.rcParams.update({'legend.fontsize': 'xx-large'})
plt.rcParams.update({'legend.frameon': True})

# %% [code]
#ROC validation
scikitplot.metrics.plot_roc(Y_test, y_pred)
plt.title(model._name + ' Val' + ' ROC Curve', fontsize=18, fontfamily='Tahoma')
plt.xlabel('Specificity', fontsize=18, fontfamily='Tahoma')
plt.ylabel('Sensitivity', fontsize=18, fontfamily='Tahoma')

plt.tick_params(length = 5,
                width = 2,
                right = True,
                top = True,
                labelsize = 12)

plt.rc('xtick', direction="in")
plt.rc('ytick', direction="in")
legend = plt.legend(loc="lower right", fontsize=15, labelspacing=1)
plt.setp(legend.texts, family = 'Tahoma')

plt.tight_layout()
plt.show()

# %% [code]
#P-R validation
scikitplot.metrics.plot_precision_recall(Y_test, y_pred)
plt.title(model._name + ' Val' + ' P-R Curve', fontsize=18, fontfamily='Tahoma')
plt.xlabel('Recall', fontsize=18, fontfamily='Tahoma')
plt.ylabel('Precision', fontsize=18, fontfamily='Tahoma')

plt.tick_params(length = 5,
                width = 2,
                right = True,
                top = True,
                labelsize = 12)

plt.rc('xtick', direction="in")
plt.rc('ytick', direction="in")
plt.legend(loc="lower right", fontsize=11.5, labelspacing=0.5)
plt.setp(legend.texts, family = 'Tahoma')

plt.tight_layout()
plt.show()

# %% [markdown]
#### Validation Accuracy

# %% [code]

val_accu = model.evaluate(validation_generator)
print('The Validation Accuracy is :',val_accu[1]*100, '%')

# %% [markdown]
# Evaluation By Test DataSet

# %% [code]
#evaluating test accuracy
y_pred_test = model.predict(test_generator,
                                 nb_test_samples/batch_size, workers=1)

accuracy_test = accuracy_score(test_labels, y_pred_test.argmax(axis=-1))
print('The test accuracy of the ' + model._name + ' is: ', accuracy_test)

#evaluating mean squared error
mse_test = mean_squared_error(test_labels, y_pred_test.argmax(axis=-1))
print('The test Mean Squared Error of the ' + model._name + ' is: ', mse_test)

#evaluating mean squared log error
msle_test = mean_squared_log_error(test_labels, y_pred_test.argmax(axis=-1))
print('The test Mean Squared Log Error of the ' + model._name +  ' is: ', msle_test)

# %% [markdown]
#### Confusion Matrix (Normalized)

# %% [code]
fontsize=20

def confusion_matrix_test(cm, classes,
                          normalize=True, #if true all values in confusion matrix is between 0 and 1
                          title=model._name + ' Test',
                          cmap=plt.cm.binary):

    plt.imshow(cm, interpolation='nearest', cmap=cmap)
    plt.title(title, fontsize=25)
    plt.colorbar(orientation='vertical')
    tick_marks = np.arange(len(classes))
    plt.xticks(tick_marks, classes, rotation=0, fontfamily = 'Tahoma', fontsize=fontsize, horizontalalignment="center")
    plt.yticks(tick_marks, classes, rotation=0, fontfamily = 'Tahoma', fontsize=fontsize, verticalalignment="center")

    if normalize:
        cm = cm.astype('float') / cm.sum(axis=1)[:, np.newaxis]
        print("Normalized confusion matrix")
    else:
        print('Confusion matrix, without normalization')

    print(cm)
    thresh = cm.max() / 2.
    for i, j in itertools.product(range(cm.shape[0]), range(cm.shape[1])):
        text = plt.text(j, i, '{:.2f}%'.format(cm[i, j]*100),
                 fontfamily = 'Tahoma',
                 fontsize=20, weight='bold',
                 horizontalalignment="center", verticalalignment='center',
                 color="white" if cm[i, j] > thresh else "white")
        text.set_path_effects([path_effects.Stroke(linewidth=1, foreground='black'),
        path_effects.Normal()]),


    plt.tight_layout()
    plt.ylabel('True label', fontfamily = 'Tahoma', fontsize=22, horizontalalignment="center")
    plt.xlabel('Predicted label', fontfamily = 'Tahoma', fontsize=22)

#print classification report and plot confusion matrix
plt.style.use("default")
target_names = ['0', '1', '2', '3'] #0-Normal, 1-Ulcer, 2-Polyps, 3-Esophagitis
print(classification_report(test_labels, y_pred_test.argmax(axis=-1),
                            target_names=target_names, digits=4))

# Compute confusion matrix
cnf_matrix_test = confusion_matrix(test_labels, y_pred_test.argmax(axis=-1))
np.set_printoptions(precision=4)

# Plot non-normalized confusion matrix
plt.figure(figsize=(10, 8))
confusion_matrix_test(cnf_matrix_test, classes=target_names,cmap=plt.cm.Oranges)
plt.tight_layout()

plt.show()

# %% [code]
#Re-updated plotting format for CURVES
plt.rcParams.update({'figure.figsize': [6,6]})
plt.rcParams.update({'figure.dpi': 300})
plt.rcParams.update({'font.size': 12})
plt.rcParams.update({'legend.borderpad': 0.2})
plt.rcParams.update({'legend.fontsize': 'xx-large'})
plt.rcParams.update({'legend.frameon': True})

# %% [code]
#ROC test
scikitplot.metrics.plot_roc(test_labels, y_pred_test)
plt.title(model._name + ' Test' + ' ROC Curve', fontsize=18, fontfamily='Tahoma')
plt.xlabel('Specificity', fontsize=18, fontfamily='Tahoma')
plt.ylabel('Sensitivity', fontsize=18, fontfamily='Tahoma')

plt.tick_params(length = 5,
                width = 2,
                right = True,
                top = True,
                labelsize = 12)

plt.rc('xtick', direction="in")
plt.rc('ytick', direction="in")
legend = plt.legend(loc="lower right", fontsize=15, labelspacing=1)
plt.setp(legend.texts, family = 'Tahoma')

plt.tight_layout()
plt.show()

# %% [code]
#P-R test
scikitplot.metrics.plot_precision_recall(test_labels, y_pred_test)
plt.title(model._name + ' Test' + ' P-R Curve', fontsize=18, fontfamily='Tahoma')
plt.xlabel('Recall', fontsize=18, fontfamily='Tahoma')
plt.ylabel('Precision', fontsize=18, fontfamily='Tahoma')

plt.tick_params(length = 5,
                width = 2,
                right = True,
                top = True,
                labelsize = 12)

plt.rc('xtick', direction="in")
plt.rc('ytick', direction="in")
plt.legend(loc="lower right", fontsize=11.5, labelspacing=0.5)
plt.setp(legend.texts, family = 'Tahoma')

plt.tight_layout()
plt.show()

# %% [markdown]
#### Sanity check for test

# %% [code]
test_accu = model.evaluate(test_generator)
print('The Testing accuracy is :',test_accu[1]*100, '%')

# %% [code]
# def get_img_array(img_path, size):
#     img = tf.keras.preprocessing.image.load_img(img_path, target_size=size)
#     array = tf.keras.preprocessing.image.img_to_array(img)
#     # We add a dimension to transform our array into a "batch"
#     # of size "size"
#     array = np.expand_dims(array, axis=0)
#     return array

# def make_gradcam_heatmap(img_array, model, last_conv_layer_name, pred_index=None):
#     # First, we create a model that maps the input image to the activations
#     # of the last conv layer as well as the output predictions
#     grad_model = tf.keras.models.Model(
#         [model.inputs], [model.get_layer(last_conv_layer_name).output, model.output]
#     )

#     # Then, we compute the gradient of the top predicted class for our input image
#     # with respect to the activations of the last conv layer
#     with tf.GradientTape() as tape:
#         last_conv_layer_output, preds = grad_model(img_array)
#         if pred_index is None:
#             pred_index = tf.argmax(preds[0])
#         class_channel = preds[:, pred_index]

#     # This is the gradient of the output neuron (top predicted or chosen)
#     # with regard to the output feature map of the last conv layer
#     grads = tape.gradient(class_channel, last_conv_layer_output)

#     # This is a vector where each entry is the mean intensity of the gradient
#     # over a specific feature map channel
#     pooled_grads = tf.reduce_mean(grads, axis=(0, 1, 2))

#     # We multiply each channel in the feature map array
#     # by "how important this channel is" with regard to the top predicted class
#     # then sum all the channels to obtain the heatmap class activation
#     last_conv_layer_output = last_conv_layer_output[0]
#     heatmap = last_conv_layer_output @ pooled_grads[..., tf.newaxis]
#     heatmap = tf.squeeze(heatmap)

#     # For visualization purpose, we will also normalize the heatmap between 0 & 1
#     heatmap = tf.maximum(heatmap, 0) / tf.math.reduce_max(heatmap)
#     return heatmap.numpy()

# def save_and_display_gradcam(img_path, heatmap, cam_path="cam.jpg", alpha=0.4):
#     # Load the original image
#     img = tf.keras.preprocessing.image.load_img(img_path)
#     img = tf.keras.preprocessing.image.img_to_array(img)

#     # Rescale heatmap to a range 0-255
#     heatmap = np.uint8(255 * heatmap)

#     # Use jet colormap to colorize heatmap
#     jet = cm.get_cmap("jet")

#     # Use RGB values of the colormap
#     jet_colors = jet(np.arange(256))[:, :3]
#     jet_heatmap = jet_colors[heatmap]

#     # Create an image with RGB colorized heatmap
#     jet_heatmap = tf.keras.preprocessing.image.array_to_img(jet_heatmap)
#     jet_heatmap = jet_heatmap.resize((img.shape[1], img.shape[0]))
#     jet_heatmap = tf.keras.preprocessing.image.img_to_array(jet_heatmap)

#     # Superimpose the heatmap on original image
#     superimposed_img = jet_heatmap * alpha + img
#     superimposed_img = tf.keras.preprocessing.image.array_to_img(superimposed_img)

#     # Save the superimposed image
#     superimposed_img.save(cam_path)

#     # Display Grad CAM
# #     display(Image(cam_path))

#     return cam_path

# preprocess_input = tf.keras.applications.mobilenet_v2.preprocess_input
# decode_predictions = tf.keras.applications.mobilenet_v2.decode_predictions

# last_conv_layer_name = "conv2d_113"
# img_size = (224,224)

# # Remove last layer's softmax
# model.layers[-1].activation = None

# %% [code]
# # Display the part of the pictures used by the neural network to classify the pictures
# from pathlib import Path
# fig, axes = plt.subplots(nrows=3, ncols=5, figsize=(15, 10),
#                         subplot_kw={'xticks': [], 'yticks': []})

# for i, ax in enumerate(axes.flat):
#     img_path = Y_test.Filepath.iloc[i]
#     img_array = preprocess_input(get_img_array(img_path, size=img_size))
#     heatmap = make_gradcam_heatmap(img_array, model, last_conv_layer_name)
#     cam_path = save_and_display_gradcam(img_path, heatmap)
#     ax.imshow(plt.imread(cam_path))
#     ax.set_title(f"True: {test_df.Label.iloc[i]}\nPredicted: {pred[i]}")
# plt.tight_layout()
# plt.show()

# %% [code]
from skimage import data, color, io, img_as_float

def get_heatmap(model, processed_image, class_idx):

    eps=1e-8

    gradModel = Model(
            inputs=[model.inputs],
            outputs=[model.get_layer('FuRB').output, model.output])

    # record operations for automatic differentiation
    with tf.GradientTape() as tape:
        # cast the image tensor to a float-32 data type, pass the
        # image through the gradient model, and grab the loss
        # associated with the specific class index
        inputs = tf.cast(processed_image, tf.float32)
        (convOutputs, predictions) = gradModel(inputs)
        loss = predictions[:, class_idx]

    # use automatic differentiation to compute the gradients
    grads = tape.gradient(loss, convOutputs)

    # compute the guided gradients
    castConvOutputs = tf.cast(convOutputs > 0, "float32")
    castGrads = tf.cast(grads > 0, "float32")
    guidedGrads = castConvOutputs * castGrads * grads

    # the convolution and guided gradients have a batch dimension
    # (which we don't need) so let's grab the volume itself and
    # discard the batch
    convOutputs = convOutputs[0]
    guidedGrads = guidedGrads[0]

    # compute the average of the gradient values, and using them
    # as weights, compute the ponderation of the filters with
    # respect to the weights
    weights = tf.reduce_mean(guidedGrads, axis=(0, 1))
    cam = tf.reduce_sum(tf.multiply(weights, convOutputs), axis=-1)

    # grab the spatial dimensions of the input image and resize
    # the output class activation map to match the input image
    # dimensions
    (w, h) = (processed_image.shape[2], processed_image.shape[1])
    heatmap = cv2.resize(cam.numpy(), (w, h))

    # normalize the heatmap such that all values lie in the range
    # [0, 1], scale the resulting values to the range [0, 255],
    # and then convert to an unsigned 8-bit integer
    numer = heatmap - np.min(heatmap)
    denom = (heatmap.max() - heatmap.min()) + eps
    heatmap = numer / denom
    heatmap = (heatmap * 255).astype("uint8")
    return heatmap


# %% [code]
import matplotlib.pyplot as plt

from skimage import data
from skimage.color import rgb2hsv, hsv2rgb

def print_GradCAM(model, path_image):
    # select the sample and read the corresponding image and label
    sample_image = cv2.imread(path_image)
    # pre-process the image
    sample_image = cv2.resize(sample_image, (224,224))
    if sample_image.shape[2] ==1:
                sample_image = np.dstack([sample_image, sample_image, sample_image])
    sample_image = cv2.cvtColor(sample_image, cv2.COLOR_BGR2RGB)
    sample_image = sample_image.astype(np.float32)/255.
#     sample_label = 1

    #since we pass only one image,we expand dim to include batch size 1
    sample_image_processed = np.expand_dims(sample_image, axis=0)

    # get the label predicted by our original model
    pred_label = np.argmax(model.predict(sample_image_processed), axis=-1)[0]

    print(mfcnn.predict(sample_image_processed))

    # get the heatmap for class activation map(CAM)
    heatmap = get_heatmap(model, sample_image_processed, pred_label)
    heatmap = cv2.resize(heatmap, (sample_image.shape[0], sample_image.shape[1]))
    heatmap = heatmap *255
    heatmap = np.clip(heatmap, 0, 255).astype(np.uint8)
#     heatmap = 255 - heatmap
    heatmap = cv2.applyColorMap(heatmap, cv2.COLORMAP_JET)

    # f,ax = plt.subplots(1,2, figsize=(16,6))
    plt.figure()
    f, ax = plt.subplots(ncols=3, figsize=(16, 6))

    ax[1].imshow(heatmap)
    ax[1].set_title("heatmap")
    ax[1].axis('off')

    #superimpose the heatmap on the image
    sample_image_hsv = color.rgb2hsv(sample_image)
    heatmap = color.rgb2hsv(heatmap)

    alpha=0.7
    sample_image_hsv[..., 0] = heatmap[..., 0]
    sample_image_hsv[..., 1] = heatmap[..., 1] * alpha

    img_masked = color.hsv2rgb(sample_image_hsv)

    # f,ax = plt.subplots(1,2, figsize=(16,6))
    ax[0].imshow(sample_image)
    ax[0].set_title(f"original image (predicted label: {target_names[pred_label]})")
    ax[0].axis('off')
    ax[2].imshow(img_masked)
    ax[2].set_title("superimposed image")
    ax[2].axis('off')
    plt.show()
